# Supplementary material for: Trikoramides B–D, Bioactive Cyanobactins from the Marine Cyanobacterium Symploca hydnoides
Source: Mar Drugs. 2021 Sep 28;19(10):548. doi: 10.3390/md19100548 (PMC8539366; doi:10.3390/md19100548)
Supplement: Supplementary file 1 [file marinedrugs-19-00548-s001.zip]

Archive with 1 entries (1 files):
- marinedrugs-1402292-supplementary.pdf
